# Supplementary material for: Phosphorus Modification of Iron: Mechanistic Insights into Ammonia Synthesis on Fe2P Catalyst
Source: Molecules. 2024 Apr 22;29(8):1894. doi: 10.3390/molecules29081894 (PMC11054198; doi:10.3390/molecules29081894)
Supplement: Supplementary file 1 [file molecules-29-01894-s001.zip]

Archive with 1 entries (1 files):
- molecules-2966076-supplementary.pdf
